# Supplementary material for: Uniform regulation of stomatal closure across temperate tree species to sustain nocturnal turgor and growth
Source: Nat Plants. 2025 Apr 3;11(4):725–30. doi: 10.1038/s41477-025-01957-3 (PMC12014480; doi:10.1038/s41477-025-01957-3)
Supplement: Supplementary file 3 — Statistical source data. [file 41477_2025_1957_MOESM3_ESM.xlsx]

## Sheet: Fig. 1A + Fig. 1B
label	lwp_MPa_pd	lwp_MPa_md	gsw_molm.2s.1_leaf	species	date
Aa_2020-05-07	-0.8916	-1.6916	0.0376172	Aa	2020-05-07
Aa_2020-06-16	-0.653063	-1.61806	0.0739877	Aa	2020-06-16
Aa_2020-07-21	-1.16306	-1.82306	0.04195	Aa	2020-07-21
Aa_2020-08-10	-1.15306	-1.88806	0.0153655	Aa	2020-08-10
Aa_2020-08-21	-0.843063	-1.69806	0.0270009	Aa	2020-08-21
Aa_2020-09-09	-0.763063	-1.62806	0.0559569	Aa	2020-09-09
Aa_2021-02-25	-0.898063	-1.67306	0.0658014	Aa	2021-02-25
Aa_2021-06-04	-0.725	-0.925	0.146757	Aa	2021-06-04
Aa_2021-06-25	-0.473063	-1.35806	0.106133	Aa	2021-06-25
Aa_2021-07-20	-0.708063	-1.66806	0.106987	Aa	2021-07-20
Aa_2021-08-16	-0.888063	-1.22306	0.134285	Aa	2021-08-16
Aa_2021-09-01	-0.763063	-1.84806	0.0869682	Aa	2021-09-01
Aa_2022-05-18	-0.791884	-1.67626	0.0502917	Aa	2022-05-18
Aa_2022-06-13	-0.891884	-1.54188	0.0577714	Aa	2022-06-13
Aa_2022-07-06	-0.726259	-1.68563	0.0591087	Aa	2022-07-06
Aa_2022-08-05	-1.93563	-2.17313	0.011484	Aa	2022-08-05
Aa_2022-08-17	-2.05126	-2.23876	0.0109896	Aa	2022-08-17
Aa_2022-10-13	-0.660634	-1.18251	0.0976986	Aa	2022-10-13
Ap_2020-06-12	-0.461343	-1.27134	0.146749	Ap	2020-06-12
Ap_2020-07-14	-1.05134	-1.97134	0.115426	Ap	2020-07-14
Ap_2020-07-16	-0.56875	-0.95	0.291732	Ap	2020-07-16
Ap_2020-08-11	-1.01634	-2.06134	0.0611629	Ap	2020-08-11
Ap_2020-08-20	-0.881343	-1.50134	0.0528123	Ap	2020-08-20
Ap_2020-09-08	-0.536343	-1.48134	0.163167	Ap	2020-09-08
Ap_2021-06-03	-0.526343	-1.29134	0.171657	Ap	2021-06-03
Ap_2021-06-23	-0.341343	-1.11134	0.213421	Ap	2021-06-23
Ap_2021-07-19	-0.651679	-1.43918	0.134918	Ap	2021-07-19
Ap_2021-08-17	-0.406343	-1.17134	0.221764	Ap	2021-08-17
Ap_2021-08-25	-0.581343	-1.09134	0.158233	Ap	2021-08-25
Ap_2021-09-02	-0.607929	-1.46418	0.111555	Ap	2021-09-02
Ap_2022-06-03	-0.490565	-0.782231	0.163713	Ap	2022-06-03
Ap_2022-06-14	-0.667872	-1.69644	0.0663417	Ap	2022-06-14
Ap_2022-07-07	-0.646443	-1.41787	0.142331	Ap	2022-07-07
Ap_2022-08-03	-1.67501	-2.1393	0.0130031	Ap	2022-08-03
Ap_2022-08-16	-1.9989	-2.36556	0.0221025	Ap	2022-08-16
Cb_2020-06-12	-0.363922	-1.06892	0.0727067	Cb	2020-06-12
Cb_2020-07-14	-0.766066	-1.40982	0.0357826	Cb	2020-07-14
Cb_2020-07-16	-0.347218	-0.653468	0.0502407	Cb	2020-07-16
Cb_2020-08-11	-1.22892	-1.61892	0.0124162	Cb	2020-08-11
Cb_2020-08-20	-0.553114	-1.43228	0.0304807	Cb	2020-08-20
Cb_2020-09-08	-0.578566	-1.42544	0.0594398	Cb	2020-09-08
Cb_2021-06-03	-0.443361	-1.03265	0.0877705	Cb	2021-06-03
Cb_2021-06-23	-0.175503	-0.886218	0.127664	Cb	2021-06-23
Cb_2021-07-19	-0.507646	-1.2755	0.079307	Cb	2021-07-19
Cb_2021-08-17	-0.400503	-1.03265	0.177822	Cb	2021-08-17
Cb_2021-08-25	-0.726734	-1.21173	0.193289	Cb	2021-08-25
Cb_2021-09-02	-0.639789	-1.41836	0.0589633	Cb	2021-09-02
Cb_2022-06-03	-0.449388	-0.661888	0.0824286	Cb	2022-06-03
Cb_2022-06-14	-0.677513	-1.41501	0.0458278	Cb	2022-06-14
Cb_2022-07-07	-0.632047	-1.37133	0.0945809	Cb	2022-07-07
Cb_2022-08-03	-1.62439	-2.16501	0.0150994	Cb	2022-08-03
Cb_2022-08-16	-2.0592	-2.34491	0.0164059	Cb	2022-08-16
Fe_2020-06-12	-0.433333	-0.733333	0.0861155	Fe	2020-06-12
Fe_2020-07-14	-1.25833	-2.29167	0.0698782	Fe	2020-07-14
Fe_2020-07-16	-0.341667	-0.933333	0.245558	Fe	2020-07-16
Fe_2020-08-11	-0.958333	-2.75	0.0445632	Fe	2020-08-11
Fe_2020-08-20	-0.758333	-2.15833	0.0817303	Fe	2020-08-20
Fe_2020-09-08	-0.808333	-2.125	0.108143	Fe	2020-09-08
Fe_2021-06-03	-0.541667	-1.44167	0.119772	Fe	2021-06-03
Fe_2021-06-23	-0.341667	-1.65833	0.238356	Fe	2021-06-23
Fe_2021-07-19	-0.675	-1.96667	0.126486	Fe	2021-07-19
Fe_2021-08-17	-0.625	-2.08333	0.201282	Fe	2021-08-17
Fe_2021-08-25	-0.841667	-1.95833	0.306251	Fe	2021-08-25
Fe_2021-09-02	-0.85	-2.14167	0.116372	Fe	2021-09-02
Fe_2022-06-03	-0.5	-0.7	0.136957	Fe	2022-06-03
Fe_2022-06-14	-0.6875	-1.75	0.052044	Fe	2022-06-14
Fe_2022-07-07	-0.73125	-1.63125	0.067961	Fe	2022-07-07
Fe_2022-08-03	-2.2	-2.95	0.0181989	Fe	2022-08-03
Fe_2022-08-16	-2.36875	-3.23125	0.0312825	Fe	2022-08-16
Fs_2020-06-12	-0.488413	-1.48841	0.103414	Fs	2020-06-12
Fs_2020-07-14	-1.43207	-2.16957	0.049099	Fs	2020-07-14
Fs_2020-07-16	-0.653125	-1.13125	0.120695	Fs	2020-07-16
Fs_2020-08-11	-1.47256	-2.54756	0.0283843	Fs	2020-08-11
Fs_2020-08-20	-0.924572	-2.12457	0.0378857	Fs	2020-08-20
Fs_2020-09-08	-0.799572	-1.90207	0.0967088	Fs	2020-09-08
Fs_2021-06-03	-0.547072	-1.16957	0.0666344	Fs	2021-06-03
Fs_2021-06-23	-0.432072	-1.44457	0.146505	Fs	2021-06-23
Fs_2021-07-19	-0.607072	-1.68957	0.0909112	Fs	2021-07-19
Fs_2021-08-17	-0.444572	-1.47707	0.189886	Fs	2021-08-17
Fs_2021-08-25	-0.760974	-1.53825	0.14513	Fs	2021-08-25
Fs_2021-09-02	-0.693969	-1.74119	0.0634915	Fs	2021-09-02
Fs_2022-06-03	-0.514568	-0.922901	0.228757	Fs	2022-06-03
Fs_2022-06-14	-0.785401	-1.89998	0.0450709	Fs	2022-06-14
Fs_2022-07-07	-0.852482	-1.77248	0.0518505	Fs	2022-07-07
Fs_2022-08-03	-2.3568	-2.85453	0.00942271	Fs	2022-08-03
Fs_2022-08-16	-2.60498	-3.08748	0.0116026	Fs	2022-08-16
Pa_2020-05-07	-0.716667	-1.52917	0.0361408	Pa	2020-05-07
Pa_2020-06-16	-0.768182	-1.85227	0.111542	Pa	2020-06-16
Pa_2020-07-21	-1.18636	-1.90455	0.0799188	Pa	2020-07-21
Pa_2020-08-10	-1.21136	-1.91136	0.0365623	Pa	2020-08-10
Pa_2020-08-21	-0.840909	-1.73409	0.0452181	Pa	2020-08-21
Pa_2020-09-09	-0.75	-1.77955	0.0759318	Pa	2020-09-09
Pa_2021-02-25	-0.813636	-1.75682	0.0439856	Pa	2021-02-25
Pa_2021-06-04	-0.705	-0.885	0.207084	Pa	2021-06-04
Pa_2021-06-25	-0.568182	-1.625	0.12934	Pa	2021-06-25
Pa_2021-07-20	-0.731818	-1.88409	0.120165	Pa	2021-07-20
Pa_2021-08-16	-0.7775	-1.3725	0.120914	Pa	2021-08-16
Pa_2021-09-01	-0.863636	-2.05455	0.103208	Pa	2021-09-01
Pa_2022-05-18	-0.779465	-1.57738	0.0477622	Pa	2022-05-18
Pa_2022-06-13	-0.885715	-1.9253	0.082702	Pa	2022-06-13
Pa_2022-07-06	-0.737798	-1.91071	0.0784832	Pa	2022-07-06
Pa_2022-08-05	-2.11071	-2.29821	0.00982195	Pa	2022-08-05
Pa_2022-08-17	-2.27987	-2.4026	0.0208889	Pa	2022-08-17
Pa_2022-10-13	-0.677381	-1.26071	0.111633	Pa	2022-10-13
Ps_2020-05-07	-0.95	-1.495	0.0640845	Ps	2020-05-07
Ps_2020-06-16	-0.670833	-1.47917	0.131319	Ps	2020-06-16
Ps_2020-07-21	-1.01667	-1.775	0.0580765	Ps	2020-07-21
Ps_2020-08-10	-1.25	-1.68	0.0161955	Ps	2020-08-10
Ps_2020-08-21	-0.958333	-1.62083	0.0305968	Ps	2020-08-21
Ps_2020-09-09	-0.8375	-1.525	0.0645977	Ps	2020-09-09
Ps_2021-02-25	-0.825	-1.34167	0.0634664	Ps	2021-02-25
Ps_2021-06-04	-0.72	-0.97	0.199451	Ps	2021-06-04
Ps_2021-06-25	-0.55	-1.33333	0.259173	Ps	2021-06-25
Ps_2021-07-20	-0.660714	-1.52143	0.15583	Ps	2021-07-20
Ps_2021-08-16	-0.828125	-1.20938	0.158447	Ps	2021-08-16
Ps_2021-09-01	-0.709375	-1.66875	0.110923	Ps	2021-09-01
Ps_2022-05-18	-0.831654	-1.5612	0.0794334	Ps	2022-05-18
Ps_2022-06-13	-0.770682	-1.63735	0.0994216	Ps	2022-06-13
Ps_2022-07-06	-0.854381	-1.55893	0.0693295	Ps	2022-07-06
Ps_2022-08-05	-1.63943	-1.92277	0.0093147	Ps	2022-08-05
Ps_2022-08-17	-1.70818	-1.91235	0.0144443	Ps	2022-08-17
Ps_2022-10-13	-0.634091	-1.15909	0.145257	Ps	2022-10-13
Qs_2020-06-12	-0.540625	-1.21875	0.122547	Qs	2020-06-12
Qs_2020-07-14	-0.878125	-2.09063	0.168647	Qs	2020-07-14
Qs_2020-07-16	-0.534375	-0.925	0.302851	Qs	2020-07-16
Qs_2020-08-11	-1.19063	-2.51562	0.0647998	Qs	2020-08-11
Qs_2020-08-20	-0.94375	-2.1125	0.0839427	Qs	2020-08-20
Qs_2020-09-08	-0.69375	-1.93125	0.181323	Qs	2020-09-08
Qs_2021-06-03	-0.596875	-1.05625	0.139863	Qs	2021-06-03
Qs_2021-06-23	-0.396875	-1.22188	0.317123	Qs	2021-06-23
Qs_2021-07-19	-0.645	-1.5325	0.244566	Qs	2021-07-19
Qs_2021-08-17	-0.5675	-1.4275	0.363372	Qs	2021-08-17
Qs_2021-08-25	-0.705556	-1.66111	0.39515	Qs	2021-08-25
Qs_2021-09-02	-0.64	-1.755	0.271855	Qs	2021-09-02
Qs_2022-06-03	-0.55	-0.731818	0.12147	Qs	2022-06-03
Qs_2022-06-14	-0.725	-1.62708	0.11663	Qs	2022-06-14
Qs_2022-07-07	-0.727083	-1.74792	0.173643	Qs	2022-07-07
Qs_2022-08-03	-1.6125	-2.71667	0.0402018	Qs	2022-08-03
Qs_2022-08-16	-1.87708	-2.78542	0.0445367	Qs	2022-08-16
St_2020-06-12	-0.496252	-2.20458	0.267423	St	2020-06-12
St_2020-07-14	-0.912918	-3.28792	0.18872	St	2020-07-14
St_2020-07-16	-0.529585	-1.14625	0.261829	St	2020-07-16
St_2020-08-11	-1.09625	-3.27958	0.145598	St	2020-08-11
St_2020-08-20	-0.937918	-3.96292	0.112992	St	2020-08-20
St_2020-09-08	-0.721252	-2.90458	0.221886	St	2020-09-08
St_2021-06-03	-0.646252	-1.72958	0.230325	St	2021-06-03
St_2021-06-23	-0.387918	-2.27125	0.285734	St	2021-06-23
St_2021-07-19	-0.896252	-2.85458	0.191394	St	2021-07-19
St_2021-08-17	-0.454585	-2.67125	0.335976	St	2021-08-17
St_2021-08-25	-1.15643	-2.98143	0.342451	St	2021-08-25
St_2021-09-02	-0.871252	-2.85458	0.255993	St	2021-09-02
St_2022-06-03	-0.512918	-1.11292	0.266749	St	2022-06-03
St_2022-06-14	-0.671252	-2.63792	0.157048	St	2022-06-14
St_2022-07-07	-0.671252	-2.58792	0.193519	St	2022-07-07
St_2022-08-03	-2.15341	-3.80341	0.0715523	St	2022-08-03
St_2022-08-16	-2.22958	-3.92958	0.0699087	St	2022-08-16
