# Supplementary material for: Uniform regulation of stomatal closure across temperate tree species to sustain nocturnal turgor and growth
Source: Nat Plants. 2025 Apr 3;11(4):725–30. doi: 10.1038/s41477-025-01957-3 (PMC12014480; doi:10.1038/s41477-025-01957-3)
Supplement: Supplementary file 4 — Statistical source data. [file 41477_2025_1957_MOESM4_ESM.xlsx]

## Sheet: Fig. 2A + Fig. 2B
species	pdlwp	mdlwp
Aa	-1.086	-1.38
Ap	-1.07171	-1.86
Cb	-1.08433	-2.027
Fe	-1.179	-3.102
Fs	-1.412	-2.407
Pa	-0.993	-2.333
Ps	-1.019	-1.481
Qs	-1.127	-2.411
St	-1.65993	-3.505
quantile	pdlwp	mdlwp
0.025	-0.9982	-1.4002
0.975	-1.61034	-3.4244
0.25	-1.07171	-1.86
0.75	-1.179	-2.411
mean	-1.18133	-2.27844

## Sheet: Fig. 2C
pdlwp	prob	asymp.LCL	asymp.UCL
0	94.3819	89.8704	96.9522
-0.05	93.2899	88.3005	96.2421
-0.1	92.0036	86.5144	95.3779
-0.15	90.4959	84.4914	94.3316
-0.2	88.7387	82.2119	93.0725
-0.25	86.7043	79.6584	91.568
-0.3	84.3672	76.817	89.7854
-0.35	81.706	73.6791	87.6938
-0.4	78.706	70.2433	85.2667
-0.45	75.3624	66.5172	82.4862
-0.5	71.6827	62.5199	79.3455
-0.55	67.6891	58.2829	75.8531
-0.6	63.4196	53.8516	72.0341
-0.65	58.9284	49.285	67.9312
-0.7	54.2831	44.6539	63.6026
-0.75	49.5622	40.0378	59.1186
-0.8	44.8491	35.5194	54.556
-0.85	40.2267	31.1788	49.993
-0.9	35.7718	27.0871	45.5031
-0.95	31.5497	23.301	41.1519
-1	27.6118	19.8593	36.9936
-1.05	23.9931	16.7827	33.0702
-1.1	20.7129	14.0742	29.4112
-1.15	17.7764	11.7226	26.0345
-1.2	15.1764	9.7055	22.9475
-1.25	12.8971	7.99385	20.1492
-1.3	10.916	6.5547	17.6317
-1.35	9.20711	5.3542	15.382
-1.4	7.74248	4.35946	13.3834
-1.45	6.49416	3.53986	11.6171
-1.5	5.43526	2.86776	10.0633
-1.55	4.54063	2.31879	8.70175
-1.6	3.78735	1.87188	7.51284
-1.65	3.15491	1.50906	6.47777
-1.7	2.6252	1.21518	5.57895
-1.75	2.18243	0.977591	4.80019
-1.8	1.81294	0.785824	4.12672
-1.85	1.50505	0.631244	3.54525
-1.9	1.24878	0.506781	3.04392
-1.95	1.03568	0.406658	2.61217
-2	0.858637	0.32618	2.24074
-2.05	0.711639	0.261536	1.92145
-2.1	0.589657	0.209638	1.64718
-2.15	0.488481	0.167993	1.41173
-2.2	0.404594	0.134591	1.20969
-2.25	0.335065	0.107808	1.03641
-2.3	0.277451	0.0863387	0.887836
-2.35	0.229721	0.0691344	0.760483
-2.4	0.190186	0.0553505	0.651346
-2.45	0.157445	0.0443094	0.557837
-2.5	0.130332	0.0354667	0.477731
-2.55	0.107884	0.0283859	0.409114
-2.6	0.0892984	0.0227167	0.350345
-2.65	0.0739123	0.0181782	0.300014
-2.7	0.0611757	0.0145454	0.256912
-2.75	0.0506327	0.0116377	0.220002
-2.8	0.0419059	0.00931073	0.188396
-2.85	0.0346827	0.0074486	0.161331
-2.9	0.0287042	0.00595857	0.138157
-2.95	0.023756	0.00476636	0.118312
-3	0.0196606	0.00381252	0.10132
-3.05	0.0162712	0.00304943	0.0867699
-3.1	0.013466	0.00243898	0.0743105
-3.15	0.0111443	0.00195065	0.0636413
-3.2	0.00922292	0.00156004	0.054505
-3.25	0.00763276	0.00124761	0.0466812
-3.3	0.00631675	0.000997718	0.0399812
-3.35	0.00522763	0.000797855	0.0342436
-3.4	0.00432629	0.00063801	0.0293299
-3.45	0.00358034	0.000510176	0.0251217
-3.5	0.00296301	0.000407944	0.0215178
-3.55	0.00245212	0.000326191	0.0184312
-3.6	0.00202932	0.000260816	0.0157876
-3.65	0.00167942	0.000208538	0.0135234
-3.7	0.00138984	0.000166736	0.0115842
-3.75	0.0011502	0.00013331	0.00992316
-3.8	0.000951877	0.000106584	0.00850045
-3.85	0.000787749	8.52138e-05	0.00728184
-3.9	0.000651921	6.81274e-05	0.00623801
-3.95	0.000539513	5.44662e-05	0.00534389
-4	0.000446487	4.35437e-05	0.004578
