# Supplementary material for: Uniform regulation of stomatal closure across temperate tree species to sustain nocturnal turgor and growth
Source: Nat Plants. 2025 Apr 3;11(4):725–30. doi: 10.1038/s41477-025-01957-3 (PMC12014480; doi:10.1038/s41477-025-01957-3)
Supplement: Supplementary file 5 — Statistical source data. [file 41477_2025_1957_MOESM5_ESM.xlsx]

## Sheet: Fig. 3A
pdlwp	sfd_%
-0.5	73.9188
-0.51	72.4525
-0.52	71.0429
-0.53	69.6869
-0.54	68.3813
-0.55	67.1235
-0.56	65.9109
-0.57	64.7411
-0.58	63.6118
-0.59	62.521
-0.6	61.4669
-0.61	60.4474
-0.62	59.4611
-0.63	58.5062
-0.64	57.5814
-0.65	56.6852
-0.66	55.8163
-0.67	54.9735
-0.68	54.1556
-0.69	53.3615
-0.7	52.5903
-0.71	51.841
-0.72	51.1125
-0.73	50.4042
-0.74	49.7151
-0.75	49.0444
-0.76	48.3916
-0.77	47.7558
-0.78	47.1363
-0.79	46.5327
-0.8	45.9442
-0.81	45.3704
-0.82	44.8106
-0.83	44.2644
-0.84	43.7313
-0.85	43.2108
-0.86	42.7024
-0.87	42.2058
-0.88	41.7206
-0.89	41.2464
-0.9	40.7827
-0.91	40.3293
-0.92	39.8858
-0.93	39.4519
-0.94	39.0273
-0.95	38.6116
-0.96	38.2047
-0.97	37.8063
-0.98	37.416
-0.99	37.0336
-1	36.6589
-1.01	36.2917
-1.02	35.9317
-1.03	35.5788
-1.04	35.2327
-1.05	34.8932
-1.06	34.5602
-1.07	34.2334
-1.08	33.9127
-1.09	33.5979
-1.1	33.2889
-1.11	32.9855
-1.12	32.6875
-1.13	32.3949
-1.14	32.1074
-1.15	31.8249
-1.16	31.5473
-1.17	31.2745
-1.18	31.0064
-1.19	30.7428
-1.2	30.4836
-1.21	30.2287
-1.22	29.978
-1.23	29.7314
-1.24	29.4888
-1.25	29.2502
-1.26	29.0153
-1.27	28.7841
-1.28	28.5566
-1.29	28.3327
-1.3	28.1122
-1.31	27.8951
-1.32	27.6812
-1.33	27.4707
-1.34	27.2633
-1.35	27.0589
-1.36	26.8576
-1.37	26.6593
-1.38	26.4639
-1.39	26.2712
-1.4	26.0814
-1.41	25.8942
-1.42	25.7097
-1.43	25.5278
-1.44	25.3485
-1.45	25.1716
-1.46	24.9972
-1.47	24.8251
-1.48	24.6554
-1.49	24.488
-1.5	24.3229
-1.51	24.1599
-1.52	23.9991
-1.53	23.8404
-1.54	23.6838
-1.55	23.5292
-1.56	23.3766
-1.57	23.2259
-1.58	23.0772
-1.59	22.9303
-1.6	22.7854
-1.61	22.6422
-1.62	22.5008
-1.63	22.3611
-1.64	22.2231
-1.65	22.0869
-1.66	21.9523
-1.67	21.8193
-1.68	21.6879
-1.69	21.558
-1.7	21.4297
-1.71	21.3029
-1.72	21.1776
-1.73	21.0538
-1.74	20.9314
-1.75	20.8103
-1.76	20.6907
-1.77	20.5724
-1.78	20.4555
-1.79	20.3399
-1.8	20.2256
-1.81	20.1125
-1.82	20.0007
-1.83	19.8901
-1.84	19.7808
-1.85	19.6726
-1.86	19.5656
-1.87	19.4597
-1.88	19.355
-1.89	19.2514
-1.9	19.1489
-1.91	19.0474
-1.92	18.9471
-1.93	18.8477
-1.94	18.7494
-1.95	18.6522
-1.96	18.5559
-1.97	18.4606
-1.98	18.3663
-1.99	18.2729
-2	18.1804
-2.01	18.0889
-2.02	17.9983
-2.03	17.9086
-2.04	17.8198
-2.05	17.7319
-2.06	17.6448
-2.07	17.5585
-2.08	17.4731
-2.09	17.3885
-2.1	17.3048
-2.11	17.2218
-2.12	17.1396
-2.13	17.0582
-2.14	16.9775
-2.15	16.8976
-2.16	16.8185
-2.17	16.7401
-2.18	16.6624
-2.19	16.5854
-2.2	16.5091
-2.21	16.4336
-2.22	16.3587

## Sheet: Fig. 3B
pdlwp	gs
-0.2	0.529406
-0.21	0.51685
-0.22	0.505156
-0.23	0.494229
-0.24	0.483989
-0.25	0.474366
-0.26	0.465301
-0.27	0.456741
-0.28	0.448642
-0.29	0.440964
-0.3	0.43367
-0.31	0.426731
-0.32	0.420117
-0.33	0.413805
-0.34	0.407772
-0.35	0.401999
-0.36	0.396466
-0.37	0.391158
-0.38	0.386059
-0.39	0.381157
-0.4	0.376439
-0.41	0.371894
-0.42	0.367511
-0.43	0.363281
-0.44	0.359196
-0.45	0.355247
-0.46	0.351426
-0.47	0.347728
-0.48	0.344145
-0.49	0.340671
-0.5	0.337302
-0.51	0.334032
-0.52	0.330856
-0.53	0.327771
-0.54	0.32477
-0.55	0.321852
-0.56	0.319011
-0.57	0.316246
-0.58	0.313551
-0.59	0.310926
-0.6	0.308365
-0.61	0.305868
-0.62	0.303431
-0.63	0.301052
-0.64	0.298728
-0.65	0.296459
-0.66	0.29424
-0.67	0.292071
-0.68	0.28995
-0.69	0.287875
-0.7	0.285845
-0.71	0.283857
-0.72	0.281911
-0.73	0.280004
-0.74	0.278136
-0.75	0.276306
-0.76	0.274511
-0.77	0.272751
-0.78	0.271025
-0.79	0.269332
-0.8	0.267671
-0.81	0.26604
-0.82	0.264439
-0.83	0.262867
-0.84	0.261322
-0.85	0.259805
-0.86	0.258315
-0.87	0.25685
-0.88	0.25541
-0.89	0.253994
-0.9	0.252602
-0.91	0.251232
-0.92	0.249885
-0.93	0.248559
-0.94	0.247255
-0.95	0.245971
-0.96	0.244707
-0.97	0.243463
-0.98	0.242238
-0.99	0.241031
-1	0.239842
-1.01	0.238671
-1.02	0.237517
-1.03	0.23638
-1.04	0.235259
-1.05	0.234154
-1.06	0.233064
-1.07	0.23199
-1.08	0.230931
-1.09	0.229886
-1.1	0.228856
-1.11	0.227839
-1.12	0.226836
-1.13	0.225846
-1.14	0.224869
-1.15	0.223905
-1.16	0.222954
-1.17	0.222014
-1.18	0.221087
-1.19	0.220171
-1.2	0.219266
-1.21	0.218373
-1.22	0.21749
-1.23	0.216619
-1.24	0.215757
-1.25	0.214907
-1.26	0.214066
-1.27	0.213235
-1.28	0.212414
-1.29	0.211602
-1.3	0.2108
-1.31	0.210006
-1.32	0.209222
-1.33	0.208447
-1.34	0.20768
-1.35	0.206922
-1.36	0.206172
-1.37	0.20543
-1.38	0.204697
-1.39	0.203971
-1.4	0.203253
-1.41	0.202542
-1.42	0.201839
-1.43	0.201144
-1.44	0.200455
-1.45	0.199774
-1.46	0.1991
-1.47	0.198432
-1.48	0.197771
-1.49	0.197117
-1.5	0.19647
-1.51	0.195829
-1.52	0.195194
-1.53	0.194565
-1.54	0.193942
-1.55	0.193326
-1.56	0.192715
-1.57	0.19211
-1.58	0.191511
-1.59	0.190918
-1.6	0.19033
-1.61	0.189747
-1.62	0.18917
-1.63	0.188598
-1.64	0.188032
-1.65	0.18747
-1.66	0.186914
-1.67	0.186362
-1.68	0.185816
-1.69	0.185274
-1.7	0.184737
-1.71	0.184205
-1.72	0.183677
-1.73	0.183154
-1.74	0.182635
-1.75	0.182121
-1.76	0.181612
-1.77	0.181106
-1.78	0.180605
-1.79	0.180108
-1.8	0.179615
-1.81	0.179126
-1.82	0.178641
-1.83	0.17816
-1.84	0.177683
-1.85	0.17721
-1.86	0.176741
-1.87	0.176275
-1.88	0.175813
-1.89	0.175355
-1.9	0.1749
-1.91	0.174449
-1.92	0.174002
-1.93	0.173557
-1.94	0.173117
-1.95	0.172679
-1.96	0.172245
-1.97	0.171815
-1.98	0.171387
-1.99	0.170963
-2	0.170542
-2.01	0.170124
-2.02	0.169709
-2.03	0.169297
-2.04	0.168889
-2.05	0.168483
-2.06	0.16808
-2.07	0.16768
-2.08	0.167283
-2.09	0.166889
-2.1	0.166497
-2.11	0.166109
-2.12	0.165723
-2.13	0.165339
-2.14	0.164959
-2.15	0.164581
-2.16	0.164206
-2.17	0.163833
-2.18	0.163463
-2.19	0.163095
-2.2	0.16273
-2.21	0.162367
-2.22	0.162007
-2.23	0.161649
-2.24	0.161294
-2.25	0.160941
-2.26	0.16059
-2.27	0.160242
-2.28	0.159896
-2.29	0.159552
-2.3	0.15921
-2.31	0.158871
-2.32	0.158533
-2.33	0.158198
-2.34	0.157865
-2.35	0.157534
-2.36	0.157206
-2.37	0.156879
-2.38	0.156554
-2.39	0.156232
-2.4	0.155911
-2.41	0.155593
-2.42	0.155276
-2.43	0.154961
-2.44	0.154649
-2.45	0.154338
-2.46	0.154029
-2.47	0.153722
-2.48	0.153416
-2.49	0.153113
-2.5	0.152811
-2.51	0.152512
-2.52	0.152213
-2.53	0.151917
-2.54	0.151623
-2.55	0.15133
-2.56	0.151039
-2.57	0.150749
-2.58	0.150462
-2.59	0.150176
-2.6	0.149891
-2.61	0.149608
-2.62	0.149327
-2.63	0.149048
-2.64	0.14877
-2.65	0.148493
-2.66	0.148218
-2.67	0.147945
-2.68	0.147673
-2.69	0.147403
-2.7	0.147134
